# Supplementary material for: Exploring the dynamics of self-efficacy, resilience, and self-management on quality of life in type 2 diabetes patients: A moderated mediation approach from a positive psychology perspective
Source: PLoS One. 2025 Jan 24;20(1):e0317753. doi: 10.1371/journal.pone.0317753 (PMC11759368; doi:10.1371/journal.pone.0317753)
Supplement: S1 File — (ZIP) [file pone.0317753.s002.zip]

Archive with 5 entries (4 files):
- Supporting information/
- Supporting information/S1 Chinese version questionnaire.docx
- Supporting information/S2  Data availability.docx
- Supporting information/S3 A simple slope test of the interaction between resilience and self-management.xls
- Supporting information/S4 A simple slope test of the interaction between self-efficacy  and self-management.xls
