# Supplementary material for: Exploring the dynamics of self-efficacy, resilience, and self-management on quality of life in type 2 diabetes patients: A moderated mediation approach from a positive psychology perspective
Source: PLoS One. 2025 Jan 24;20(1):e0317753. doi: 10.1371/journal.pone.0317753 (PMC11759368; doi:10.1371/journal.pone.0317753)
Supplement: S1 File — (ZIP) [file pone.0317753.s002.zip › Supporting information/S3 A simple slope test of the interaction between resilience and self-management.xls]

## Sheet: 2 way interactions
This worksheet plots two-way linear interaction effects estimated via regression analysis
Enter information from your regression in the shaded cells.
You MUST enter the coefficients into cells B16-B20.
You must EITHER enter the means & SDs of the three IVs into cells B23-B26, OR enter values at which the slopes are to be plotted in cells B29-B32 (or both).
If you want simple slope tests, you MUST enter the information into cells B43-B48.
Note that simple slope tests are only recommended at specific hypothesized values of the moderator.
For further information see www.jeremydawson.co.uk/slopes.htm
	WARNING: Only type in yellow cells!
Variable names:
Name of independent variable:	Resilience
Name of moderator:	Self-management
Name of dependent variable:	Quality of life
Unstandardised Regression Coefficients:
Independent variable:	-0.1531
Moderator:	0.1284
Interaction:	-0.0072
Intercept / Constant:	55.6004
Means / SDs of variables:
Mean of independent variable:	0
SD of independent variable:	15.4029
Mean of moderator:	0
SD of moderator:	13.6212
Values of variables at which to plot slopes*:
Low value of IV:
High value of IV:
Low value of moderator:
High value of moderator:
(* If left blank, this will automatically be done at one standard deviation above and below mean)
Optional alternative legend**:
Low value of independent variable:	Low Resilience
High value of independent variable:	High Resilience
Low value of moderator:	Low Self-management
High value of moderator:	High Self-management
(** Leave these cells blank to get the normal "low/high" legend)
SIMPLE SLOPE TESTS					Gradient of slope for Low Self-management	-0.0550274
Variance of coefficient of IV:	0.001628				t-value of slope for Low Self-management
Variance of coefficient of interaction:	9e-06				p-value of slope for Low Self-management	1
Covariance of coefficients of IV and interaction:	-1e-05
					Gradient of slope for High Self-management	-0.251173
Sample size:	408				t-value of slope for High Self-management	-4.56647
Number of control variables:	11				p-value of slope for High Self-management	6.64608e-06
Do NOT type below this line
		Low Resilience	High Resilience
	Low Self-management	54.699	53.0039
	High Self-management	61.2181	53.4806
	Low IV:	-15.4029
	High IV:	15.4029
	Low moderator:	-13.6212
	High moderator:	13.6212
