# Supplementary material for: Exploring the dynamics of self-efficacy, resilience, and self-management on quality of life in type 2 diabetes patients: A moderated mediation approach from a positive psychology perspective
Source: PLoS One. 2025 Jan 24;20(1):e0317753. doi: 10.1371/journal.pone.0317753 (PMC11759368; doi:10.1371/journal.pone.0317753)
Supplement: S1 File — (ZIP) [file pone.0317753.s002.zip › Supporting information/S4 A simple slope test of the interaction between self-efficacy and self-management.xls]

## Sheet: 2 way interactions
This worksheet plots two-way linear interaction effects estimated via regression analysis
Enter information from your regression in the shaded cells.
You MUST enter the coefficients into cells B16-B20.
You must EITHER enter the means & SDs of the three IVs into cells B23-B26, OR enter values at which the slopes are to be plotted in cells B29-B32 (or both).
If you want simple slope tests, you MUST enter the information into cells B43-B48.
Note that simple slope tests are only recommended at specific hypothesized values of the moderator.
For further information see www.jeremydawson.co.uk/slopes.htm
	WARNING: Only type in yellow cells!
Variable names:
Name of independent variable:	Self-efficacy
Name of moderator:	Self-management
Name of dependent variable:	Quality of life
Unstandardised Regression Coefficients:
Independent variable:	-1.7041
Moderator:	0.1284
Interaction:	-0.0715
Intercept / Constant:	55.6004
Means / SDs of variables:
Mean of independent variable:	0
SD of independent variable:	1.74481
Mean of moderator:	0
SD of moderator:	13.6212
Values of variables at which to plot slopes*:
Low value of IV:
High value of IV:
Low value of moderator:
High value of moderator:
(* If left blank, this will automatically be done at one standard deviation above and below mean)
Optional alternative legend**:
Low value of independent variable:	Low Self-efficacy
High value of independent variable:	High Self-efficacy
Low value of moderator:	Low Self-management
High value of moderator:	High Self-management
(** Leave these cells blank to get the normal "low/high" legend)
SIMPLE SLOPE TESTS					Gradient of slope for Low Self-management	-0.730185
Variance of coefficient of IV:	0.157619				t-value of slope for Low Self-management
Variance of coefficient of interaction:	0.00064				p-value of slope for Low Self-management	1
Covariance of coefficients of IV and interaction:	0.002209
					Gradient of slope for High Self-management	-2.67802
Sample size:	408				t-value of slope for High Self-management	-4.6163
Number of control variables:	11				p-value of slope for High Self-management	5.29843e-06
Do NOT type below this line
		Low Self-efficacy	High Self-efficacy
	Low Self-management	55.1255	52.5774
	High Self-management	62.022	52.6767
	Low IV:	-1.74481
	High IV:	1.74481
	Low moderator:	-13.6212
	High moderator:	13.6212
